# Supplementary material for: The Consumption of Lacticaseibacillus rhamnosus HDB1258 Changes Human Gut Microbiota and Induces Immune Enhancement Through NK Cell Activation
Source: Microorganisms. 2024 Oct 21;12(10):2109. doi: 10.3390/microorganisms12102109 (PMC11510592; doi:10.3390/microorganisms12102109)
Supplement: Supplementary file 1 [file microorganisms-12-02109-s001.zip]

Archive with 1 entries (1 files):
- microorganisms-3220746-supplementary.pdf
